# Supplementary material for: Novel Therapeutic Potentials of Taxifolin for Obesity-Induced Hepatic Steatosis, Fibrogenesis, and Tumorigenesis
Source: Nutrients. 2023 Jan 10;15(2):350. doi: 10.3390/nu15020350 (PMC9865844; doi:10.3390/nu15020350)
Supplement: Supplementary file 1 [file nutrients-15-00350-s001.zip]

Archive with 1 entries (1 files):
- nutrients-2093052 supplementary.pdf
